# Supplementary material for: DNA methylation‐based classification of glioneuronal tumours synergises with histology and radiology to refine accurate molecular stratification
Source: Neuropathol Appl Neurobiol. 2023 Mar 8;49(2):e12894. doi: 10.1111/nan.12894 (PMC10946721; doi:10.1111/nan.12894)
Supplement: Supplementary file 3 — Table S1. Combined molecular, histological, and radiological data for all 83 glioneuronal tumour samples in the training and validation cohorts. [file NAN-49-0-s003.xlsx]

## Sheet: Sheet1
Sample	Histology	Array Hybridisation	MNP > 0.5	BRAF/FGFR1	Consensus (RNA/Meth)	Meth Classification	Radiology	Detailed Histological Review?	Training Cohort Summary Histology (n=46)
GNT21	GG	N/A (RNA only)	-	BRAF V600E	Group 1	N/A (RNA only)	Group 1	Yes	Histological Feature	Consensus Group 1	Consensus Group 2
GNT41	GG	N/A (RNA only)	-	N/F	Group 1	N/A (RNA only)	Group 1	Yes	Oligodendrocyte-like Cells	9/27 (33%)	17/19 (89%)
GNT51	GG	N/A (RNA only)	-	BRAF V600E	Group 1	N/A (RNA only)	Group 1	Yes	Specific Glioneuronal Element	1/27 (4%)	10/19 (53%)
GNT15	GG	N/A (RNA only)	-	BRAF V600E	Group 1	N/A (RNA only)	Group 1	Yes	Floating Neurons	2/27 (7%)	6/19 (32%)
GNT40	GNT NOS	N/A (RNA only)	-	BRAF V600E	Group 1	N/A (RNA only)	Group 1	Yes	Astrocytic Component	23/27 (85%)	8/19 (42%)
GNT45	GG	N/A (RNA only)	-	BRAF V600E	Group 1	N/A (RNA only)	Group 1	Yes	Dysplastic Neurons	22/27 (81%)	4/19 (21%)
GNT44	GNT NOS	N/A (RNA only)	-	N/F	Group 1	N/A (RNA only)	Group 1	Yes	Inflammation	15/27 (55%)	2/19 (11%)
GNT19	GNT NOS	N/A (RNA only)	-	N/F	Group 1	N/A (RNA only)	Group 1	Yes	Eosinophilic Granular Bodies	13/27 (48%)	1/19 (5%)
GNT52	GNT NOS	N/A (RNA only)	-	BRAF V600E	Group 1	N/A (RNA only)	Group 1	Yes
GNT11	GNT NOS	Good	Fail (PXA)	N/F	Group 1	Group 1	N/A	Yes	Training Cohort Summary Radiology (n=31)
GNT18	GG	Good	Fail (DMG, K27)	BRAF V600E	Group 1	Group 1	N/A	Yes	Radiological Feature	Consensus Group 1	Consensus Group 2
GNT23	DNET	Good	Fail (LGG, PA PF)	FGFR1 TKD	Group 1	Group 1	N/A	Yes	Ill Defined Margins	15/15 (100%)	0/16 (0%)
GNT09	GG	Good	Fail (GBM, MES)	BRAF V600E	Group 1	Group 1	N/A	Yes	Circumscribed Margins	0/15 (0%)	16/16 (100%)
GNT13	GG	Good	CONTR, REACT	N/F	Group 1	Group 1	N/A	Yes	No Contrast Enhhancement	4/15 (27%)	8/16 (50%)
GNT12	GG	Good	CONTR, REACT	N/F	Group 1	Group 1	N/A	Yes	Defined Contrast Enhancement	0/15 (0%)	8/16 (50%)
GNT16	GG	Good	LGG, PA/GG ST	BRAF V600E	Group 1	Group 1	N/A	Yes	Patchy Contrast Enhancement	11/15 (73%)	0/16 (0%)
GNT01	GG	Good	LGG, PA MID	BRAF V600E	Group 1	Group 1	N/A	Yes	FLAIR Rim	0/15 (0%)	14/16 (88%)
GNT06	GG	Good	Fail (MNG)	N/F	Group 1	Group 1	N/A	Yes	Temporal Location	12/15 (80%)	4/16 (25%)
GNT05	GG	Good	Fail (LGG, PA PF)	BRAF V600E	Group 1	Group 1	N/A	Yes	Ventricular Tail Extension	0/15 (0%)	11/16 (69%)
GNT58	GG	Good	LGG, PA PF	N/F	Group 1	Group 1	N/A	Tissue insufficient
GNT57	GG	Good	Fail (GBM, MES)	N/F	Group 1	Group 1	N/A	Tissue insufficient	Training Cohort Variant Summary (Non-BRAF/FGFR1)
GNT56	GG	Good	Fail (MNG)	N/F	Group 1	Group 1	N/A	Tissue insufficient	Variant	N	Pathogenicity
GNT08	GG	Good	CONTR, REACT	N/F	Group 1	Group 1	N/A	Yes	ASXL1 S1428P	1	VUS
GNT17	GG	Good	LGG, PA/GG ST	BRAF V600E	Group 1	Group 1	N/A	Yes	CTNNB1 G34E	1	Pathogenic
GNT03	GG	Good	Fail (CONTR, REACT)	BRAF V600E	Group 1	Group 1	Group 1	Yes	H3F3A K27M	1	Pathogenic
GNT22	GG	Good	Fail (CONTR, REACT)	BRAF V600E	Group 1	Group 1	Group 1	Yes	MLL2 R3596W	1	VUS
GNT42	GG	Good	CONTR, INFLAM	N/F	Group 1	Group 1	Group 1	Yes	NF1 L585 Frameshift	1	VUS
GNT29	GG	Good	Fail (CONTR, REACT)	BRAF V600E	Group 1	Group 1	Group 1	Yes	ASXL1 R235W	1	VUS
GNT35	GG	Good	Fail (EFT, CIC)	BRAF V600E	Group 1	Group 1	Group 1	Yes	ARID1B H92L	1	VUS
									ARID1B Q17K	1	VUS
									CTNNB1 A39V	1	Pathogenic
GNT48	GG	Good	LGG, PA PF	BRAF V600E	Group 1	Group 1	Group 1	Yes	HIST1H3B M121T	1	VUS
GNT36	GG	N/A (RNA only)	-	N/F	Group 2	N/A (RNA only)	Group 2	Yes	FGFR2 Q779A	1	VUS
									CDKN2A/B Del	1	Pathogenic
									ATM R2461C	1	Pathogenic
GNT32	DNET	N/A (RNA only)	-	N/F	Group 2	N/A (RNA only)	Group 2	Yes	HRAS A134V	1	VUS
GNT28	GNT NOS	N/A (RNA only)	-	N/F	Group 2	N/A (RNA only)	Group 2	Yes	APC E1209K	1	Pathogenic
GNT30	GG	N/A (RNA only)	-	N/F	Group 2	N/A (RNA only)	Group 2	Yes	WT1 G60R	1	VUS
									MYCN Amp	1	Pathogenic
GNT49	GG	Good	LGG, PA PF	N/F	Group 2	Group 2	N/A	Yes	CDK4 Amp	1	Pathogenic
									ARID1A P158S	1	Likely Benign
GNT14	GNT NOS	Good	LGG, DNT	FGFR1 TKD	Group 2	Group 2	N/A	Yes	ACVR1 V435 Del	1	VUS
GNT07	GNT NOS	Good	LGG, DNT	FGFR1 TKD	Group 2	Group 2	N/A	Yes	AKT1 E117 Del	1	VUS
GNT37	DNET	Good	LGG, DNT	FGFR1 A334T	Group 2	Group 2	Group 2	Yes	TP53 R282Q	1	Pathogenic
GNT38	DNET	Good	LGG, DNT	FGFR1 TKD	Group 2	Group 2	Group 2	Yes	TP53 N235S	1	Pathogenic
GNT43	DNET	Good	LGG, DNT	FGFR1 TKD	Group 2	Group 2	Group 2	Yes	MAP2K2 S127L	1	Pathogenic
									ATM R1039L	1	VUS
GNT33	DNET	Good	LGG, DNT	FGFR1 TKD	Group 2	Group 2	Group 2	Yes
GNT34	DNET	Good	LGG, DNT	N/F	Group 2	Group 2	Group 2	Yes
GNT20	GNT NOS	Good	LGG, DNT	N/F	Group 2	Group 2	Group 2	Yes
GNT24	DNET	Good	LGG, PA/GG ST	FGFR1 e18inv	Group 2	Group 2	Group 2	Yes
GNT25	GNT NOS	Good	LGG, DNT	N/F	Group 2	Group 2	Group 2	Yes
GNT26	GNT NOS	Good	LGG, PA/GG ST	N/F	Group 2	Group 2	Group 2	Yes
GNT31	DNET	Good	LGG, DNT	FGFR1 L567E	Group 2	Group 2	Group 2	Yes
GNT10	DNET	Good	LGG, DNT	FGFR1 TKD	Group 2	Group 2	Group 2	Yes
GNT02	GNT NOS	Good	PXA	N/F	Group 2	Group 2	Group 2	Yes
▲ Training Cohort / Validation Cohort ▼
Sample	Histology	Array Hybridisation	MNP > 0.5	BRAF/FGFR1	Consensus Clustering	SVM	Radiology	Detailed Histological Review?	Validation Cohort Summary Histology (n=31)
VAL1	GG	Good	Fail (CONTR, REACT)	BRAF V600E	Group 1	Group 1	Group 1	Yes	Histological Feature	Consensus Group 1	Consensus Group 2	Consensus N/A (Clusters w/ controls)
VAL2	GG	Good	Fail (CONTR, REACT)	BRAF V600E	Group 1	Group 1	Group 2	Yes	Oligodendrocyte-like Cells	2/8 (25%)	14/14 (100%)	4/9 (44%)
VAL3	GG	Good	Fail (CONTR, REACT)	Failed QC	Group 1	Group 1	Group 2	Yes	Specific Glioneuronal Element	0/8 (0%)	10/14 (71%)	1/9 (11%)
VAL4	GG	Bad	Fail (PLEX, PED B)	Failed QC	Group 1	Group 1	Group 2	Yes	Floating Neurons	1/8 (13%)	8/14 (57%)	1/9 (11%)
VAL5	GG	Good	Fail (MNG)	N/F	Group 1	Group 1	Group 1	Yes	Astrocytic Component	8/8 (100%)	5/14 36%)	8/9 (88%)
									Dysplastic Neurons	7/8 (88%)	0/14 (0%)	6/9 (66%)
									Inflammation	4/8 (50%)	5/14 36%)	0/9 (0%)
VAL6	GG	Bad	Fail (PLEX, PED B)	Failed QC	Group 1	Group 1	Group 2	Yes	Eosinophilic Granular Bodies	6/8 (75%)	0/14 (0%)	0/9 (0%)
VAL7	GNT NOS	Good	LGG, PA/GG ST	BRAF V600E	Group 1	Group 1	Group 1	Yes
VAL8	GNT NOS	Good	LGG, PA/GG ST	N/F	Group 1	Group 1	Group 2	Yes	Validation Cohort Summary Radiology (n=31)
									Radiological Feature	Consensus Group 1	Consensus Group 2	Consensus N/A (Clusters w/ controls)
VAL9	GG	Good	LGG, GG	BRAF V600E	N/A (Alongside control)	Group 1	Group 1	Yes	Ill Defined Margins	2/8 (25%)	2/14 (14%)	7/9 (77%)
VAL10	GG	Good	LGG, GG	BRAF V600E	N/A (Alongside control)	Group 1	Group 1	Tissue insufficient	Circumscribed Margins	5/8 (63%)	12/14 (86%)	2/9 (22%)
VAL11	GG	Good	Fail (LGG, GG)	BRAF V600E	N/A (Alongside control)	Group 1	N/A	Yes	No Contrast Enhhancement	2/8 (25%)	12/14 (86%)	6/9 (66%)
VAL12	GG	Good	LGG, GG	BRAF V600E	N/A (Alongside control)	Group 1	Group 1	Yes	Defined Contrast Enhancement	3/8 (38%)	2/14 (14%)	0/9 (0%)
VAL13	GG	Good	Fail (LGG, GG)	BRAF V600E	N/A (Alongside control)	Group 1	Group 1	Yes	Patchy Contrast Enhancement	3/8 (38%)	0/14 (0%)	2/9 (22%)
VAL14	GG	Good	LGG, GG	BRAF V600E	N/A (Alongside control)	Control	Group 1	Yes	FLAIR Rim	3/8 (38%)	12/14 (86%)	2/9 (22%)
VAL15	GG	Good	LGG, GG	BRAF V600E	N/A (Alongside control)	Group 2	Group 1	Yes	Temporal Location	5/8 (63%)	6/14 (43%)	6/9 (66%)
VAL16	DNET	Good	LGG, DNT	FGFR1-TACC1	Group 2	Group 2	Group 1	Yes	Ventricular Tail Extension	3/8 (38%)	11/14 (79%)	2/9 (22%)
VAL17	DNET	Good	Fail (LGG, DNT)	FGFR1 TKD	Group 2	Group 2	Group 2	Yes
VAL18	DNET	Good	LGG, DNT	FGFR1 TKD	Group 2	Group 2	Group 2	Tissue insufficient	Validation Cohort Variant Summary (Non-BRAF/FGFR1)
VAL19	DNET	Good	LGG, DNT	FGFR1 TKD	Group 2	Group 2	Group 2	Yes	Variant	N	Pathogenicity
VAL20	DNET	Good	LGG, DNT	FGFR1 TKD	Group 2	Group 2	Group 2	Yes	ARID1B G319Del	1	VUS
VAL21	DNET	Good	LGG, DNT	FGFR1 TKD	Group 2	Group 2	Group 2	Yes	ARID1B G330A	1	VUS
VAL22	DNET	Good	LGG, DNT	FGFR1 TKD	Group 2	Group 2	Group 2	Yes	HIST1H3B M121T	1	VUS
VAL23	DNET	Good	LGG, DNT	FGFR1 TKD	Group 2	Group 2	Group 2	Yes	KRAS Q22K	1	Pathogenic
VAL24	DNET	Good	LGG, DNT	FGFR1 TKD	Group 2	Group 2	Group 2	Yes	KRAS G12A	1	Pathogenic
VAL25	DNET	Good	LGG, DNT	FGFR1 TKD	Group 2	Group 2	N/A	Yes	APC I218V	1	VUS
VAL26	DNET	Good	LGG, DNT	N/F	Group 2	Group 2	Group 2	Yes	MDM4 78+4 A>T	1	VUS
VAL27	DNET	Good	Fail (LGG, DNT)	Failed QC	Group 2	Group 2	Group 2	Yes	MET P210S	1	VUS
VAL28	GNT NOS	Good	Fail (LGG, DNT)	N/F	Group 2	Group 2	Group 2	Yes	TSC2 V827M	1	VUS
VAL29	GNT NOS	Good	LGG, DNT	N/F	Group 2	Group 2	Group 2	Yes	PMS2 97C>T	1	Likely Benign
									RB1 R254K	1	VUS
									PIK3CA I311V	1	Pathogenic
VAL30	DNET	Good	Fail (CONTR, HEMI)	FGFR1 TKD	N/A (Alongside control)	Control	N/A	Yes	MYCN D272E	1	VUS
VAL31	GG	Good	LGG, GG	N/F	N/A (Alongside control)	Control	Group 1	Yes	KRAS R68T	1	VUS
VAL32	GNT NOS	Good	LGG, GG	N/F	N/A (Alongside control)	Group 1	Group 2	Yes	KRAS Q61K	1	Pathogenic
VAL33	GG	Good	LGG, GG	Failed QC	N/A (Alongside control)	Group 1	Group 2	Tissue insufficient	TP53 P89L	1	Pathogenic
VAL34	DNET	Bad	Fail (MB G3)	Failed QC	Group 2	Group 1	Group 2	Yes
