# Supplementary material for: DNA methylation‐based classification of glioneuronal tumours synergises with histology and radiology to refine accurate molecular stratification
Source: Neuropathol Appl Neurobiol. 2023 Mar 8;49(2):e12894. doi: 10.1111/nan.12894 (PMC10946721; doi:10.1111/nan.12894)
Supplement: Supplementary file 4 — Table S2. Combined molecular, histological, and radiological data for 4 longitudinally sampled tumour pairs present in both the training and validation cohorts. [file NAN-49-0-s004.xlsx]

## Sheet: Sheet1
Sample	Pair	Histology	Array Hybridisation	MNP > 0.5	BRAF/FGFR1	Consensus (RNA/Meth)	SVM	Radiology	Oligodendrocyte-like Cells	Specific Glioneuronal Element	Floating Neurons	Astrocytic Component	Dysplastic Neurons	Inflammation	Eosinophilic Granular Bodies	Ill Defined Margins	Circumscribed Margins	No Contrast Enhhancement	Defined Contrast Enhancement	Patchy Contrast Enhancement	FLAIR Rim	Temporal Location	Ventricular Tail Extension
GNT42	1	GG	Good	CONTROL, INFLAM	N/F	Group 1	Group 1	Group 1	1	0	0	1	1	1	1	1	0	0	0	1	0	1	0
VAL5	1	GG	Good	Fail (MNG)	N/F	Group 1	Group 1	Group 1	0	0	0	1	1	0	0	1	0	1	0	0	0	1	0
GNT48	2	GG	Good	LGG, PA PF	BRAF V600E	Group 1	Group 1	Group 1	0	0	0	1	1	1	0	1	0	0	0	1	0	1	0
VAL3	2	GG	Good	Fail (CONTROL, REACT)	Failed QC	Group 1	Group 1	Group 2	0	0	0	1	1	0	1	0	1	0	1	0	0	0	0
GNT20	3	GNT NOS	Good	LGG, DNT	N/F	Group 2	Group 2	Group 2	1	0	0	1	0	0	0	0	1	1	0	0	1	0	1
VAL27	3	DNET	Good	Fail (DNT)	Failed QC	Group 2	Group 2	Group 2	1	1	0	1	0	1	0	1	0	1	0	0	1	0	1
GNT32	4	DNET	N/A (RNA only)	-	N/F	Group 2	N/A (RNA only)	Group 2	1	1	0	1	0	0	0	0	1	1	0	0	1	0	1
VAL19	4	DNET	Good	DNT	FGFR1 TKD	Group 2	Group 2	Group 2	1	1	0	1	0	1	0	0	1	1	0	0	0	0	1
