# Supplementary material for: DNA methylation‐based classification of glioneuronal tumours synergises with histology and radiology to refine accurate molecular stratification
Source: Neuropathol Appl Neurobiol. 2023 Mar 8;49(2):e12894. doi: 10.1111/nan.12894 (PMC10946721; doi:10.1111/nan.12894)
Supplement: Supplementary file 5 — Table S3. Descriptive definitions for specific histological features. [file NAN-49-0-s006.xlsx]

## Sheet: Sheet1
Feature	Description
Astrocytic component (prominent)	Presence of spindle, angular, or gemistocytic cells with eosinophilic cytoplasm.
Dysplastic neurons	Neurons with abnormal clustering, internal architecture (e.g., vacuolation) or more than one nucleus.
Inflammation	Collections of perivascular or parenchymal lymphocytes.
Eosinophilic granular bodies (EGB)	Rounded intensely eosinophilic and granular structures.
Oligodendrocyte-like cells (OLC)	Cells with uniform rounded nuclei.
Specific glioneuronal element	Strands of rounded tumour cells separated by mucinous pools.
Floating neurons	Cells with neuronal features (e.g., large vesicular nuclei and nucleoli) sitting within pools of mucin.
Microvascular proliferation (MVP)	Blood vessels with multi-layered endothelium or glomeruloid morphology.
Calcification	Mineralisation as shown by basophilic deposits on H&E.
Anaplasia	Significant nuclear pleomorphism +/- mitotic activity.
Rosenthal fibres	Eosinophilic tapering inclusions.
