# Supplementary material for: DNA methylation‐based classification of glioneuronal tumours synergises with histology and radiology to refine accurate molecular stratification
Source: Neuropathol Appl Neurobiol. 2023 Mar 8;49(2):e12894. doi: 10.1111/nan.12894 (PMC10946721; doi:10.1111/nan.12894)
Supplement: Supplementary file 6 — Table S4. Validation cohort clinical characteristic summary data. [file NAN-49-0-s002.xlsx]

## Sheet: Sheet1
	DNT	GG	GNT NOS	Combined
Male	4 (29%)	10 (67%)	3 (60%)	17 (50%)
Female	10 (71%)	5 (33%)	2 (40%)	17 (50%)
Seizure at Dx - Yes	14 (100%)	13 (87%)	5 (100%)	32 (94%)
Seizure at Dx - No	0 (0%)	2 (13%)	0 (0%)	2 (6%)
Follow Up Seizure Free	12 (86%)	7 (54%)	5 (100%)	24 (75%)
Follow Up Seizure Prone	2 (14%)	6 (46%)	0 (0%)	8 (25%)
Mean Age at Dx (Mo)	79.6 (std 44.1)	60.9 (std 60.1)	51.8 (std 38.9)	67.3 (std 51)
Mean Age at Op (Mo)	118.8 (std 58.5)	101.7 (std 54.4)	121.8 (std 59.6)	111.7 (std 55.8)
